# Supplementary material for: Vitamin D and Gestational Diabetes Mellitus in the IEU OpenGWAS Project: A Two-Sample Bidirectional Mendelian Randomization Study
Source: Nutrients. 2024 Aug 24;16(17):2836. doi: 10.3390/nu16172836 (PMC11397161; doi:10.3390/nu16172836)
Supplement: Supplementary file 1 [file nutrients-16-02836-s001.zip]

Archive with 1 entries (1 files):
- nutrients-3166758-supplementary.pdf
